# Supplementary material for: Generation of Antigenic Diversity in Plasmodium falciparum by Structured Rearrangement of Var Genes During Mitosis
Source: PLoS Genet. 2014 Dec 18;10(12):e1004812. doi: 10.1371/journal.pgen.1004812 (PMC4270465; doi:10.1371/journal.pgen.1004812)
Supplement: S1 Table — Genome coverage for each subclone. (XLSX) [file pgen.1004812.s016.xlsx]

## Sheet: Supp Table1
Supplementary Table 1. Genome coverage for each subclone. The table indicates, for each sample, the percentage of the 3D7 reference genome that is covered by at least 1, 5 or 10 reads. As expected, 3D7 samples show slightly higher coverage than non-3D7 samples.
			Percentage of the 3D7 reference genome covered:
Bam file ID	Clone tree ID	accession ID	≥ 1 reads	≥ 5 reads	≥ 10 reads
PG0125-C	3D7_P	ERS571523	99.9966	99.9921	99.9878
PG0134-C	3D7_1a	ERS571532	99.9969	99.9915	99.9864
PG0135-C	3D7_1b	ERS571533	99.9109	99.8402	99.8252
PG0136-C	3D7_1c	ERS571534	99.8739	98.2038	93.2666
PG0137-C	3D7_1d	ERS571535	98.9389	88.5604	71.7982
PG0138-C	3D7_1e	ERS571536	99.9779	99.4676	97.6045
PG0139-C	3D7_1f	ERS571537	99.9867	99.6903	98.3339
PG0140-C	3D7_1g	ERS571538	99.9568	99.3046	96.9067
PG0141-C	3D7_1h	ERS571542	99.9798	99.4717	97.3048
PG0214-C	3D7_1i	ERS571627	99.9449	99.876	99.3965
PG0215-C	3D7_1j	ERS571628	99.901	99.8667	99.8303
PG0216-C	3D7_1k	ERS571630	99.8543	99.703	98.8364
PG0217-C	3D7_1l	ERS571631	99.9933	99.9583	99.6772
PG0218-C	3D7_1m	ERS571633	99.7277	99.6075	99.2271
PG0232-C	3D7_1n	ERS571650	99.8416	99.0133	96.8469
PG0233-C	3D7_1o	ERS571651	99.8334	98.6375	95.7492
PG0234-C	3D7_1p	ERS571652	99.8947	98.27	94.7429
PG0235-C	3D7_1q	ERS571653	99.9564	99.1316	96.8632
PG0236-C	3D7_1r	ERS571654	99.8784	99.0842	96.9145
PG0245-C	3D7_1s	ERS571792	99.6686	97.6704	94.0779
PG0383-C	3D7_(m)2a	ERS571912	99.7908	99.6728	99.6448
PG0386-C	3D7_(m)2b	ERS571915	99.7524	99.6473	99.5959
PG0387-C	3D7_(m)2c	ERS571916	99.7625	99.6593	99.6268
PG0388-C	3D7_(m)2d	ERS571917	99.7669	99.6567	99.632
PG0371-C	3D7_(m)2e	ERS571951	99.7299	99.595	98.9485
PG0282-C	3D7_2a	ERS571829	97.5832	83.7333	69.0359
PG0304-C	3D7_2b	ERS571851	97.9131	82.9075	64.7773
PG0312-C	3D7_2c	ERS571859	98.6533	87.212	71.0995
PG0313-C	3D7_2d	ERS571860	99.0354	90.4401	78.688
PG0326-C	3D7_(o)2e	ERS571918	99.8403	99.7095	98.4925
PG0328-C	3D7_(o)2f	ERS571919	99.886	99.7968	99.6417
PG0329-C	3D7_(o)2g	ERS571920	99.8611	99.7611	99.1907
PG0416-C	3D7_(m)3a	ERS572102	99.5345	94.9386	85.4994
PG0417-C	3D7_(m)3b	ERS572103	99.6449	97.3922	90.6825
PG0418-C	3D7_(m)3c	ERS572104	99.6158	96.6101	88.6175
PG0419-C	3D7_(m)3d	ERS572105	99.6406	97.1565	89.9928
PG0420-C	3D7_(m)3e	ERS572106	99.6157	96.546	88.5551
PG0421-C	3D7_(m)3f	ERS572107	99.6424	97.1523	90.0027
PG0126-C	W2_P	ERS571524	98.1743	97.1438	96.6352
PG0142-C	W2_1a	ERS571543	97.9404	96.2743	93.6975
PG0144-C	W2_1c	ERS571545	98.668	96.9264	96.0829
PG0145-C	W2_1d	ERS571546	97.8254	95.7729	91.9736
PG0146-C	W2_1e	ERS571547	98.1921	97.1649	96.2124
PG0147-C	W2_1f	ERS571548	97.4803	93.5618	86.3687
PG0148-C	W2_1g	ERS571549	97.3136	92.246	83.8211
PG0149-C	W2_1h	ERS571550	97.4318	94.3611	88.7044
PG0150-C	W2_1i	ERS571551	97.3001	92.0592	84.1562
PG0152-C	W2_1k	ERS571553	97.6945	95.4523	91.1249
PG0194-C	W2_2a	ERS571600	97.7182	96.847	96.2456
PG0209-C	W2_3a	ERS571619	97.6362	96.4813	95.4419
PG0210-C	W2_3b	ERS571621	97.5799	96.4383	95.1164
PG0211-C	W2_3c	ERS571622	97.6231	96.4656	95.3513
PG0212-C	W2_3d	ERS571624	97.5788	96.3729	95.0989
PG0213-C	W2_3e	ERS571625	97.8988	96.5837	95.6444
PG0237-C	W2_3f	ERS571656	98.5152	96.095	93.515
PG0238-C	W2_3g	ERS571657	98.0787	96.4114	94.3754
PG0239-C	W2_3h	ERS571658	98.0087	96.5099	94.6686
PG0124-C	Dd2_P	ERS571522	98.1286	96.7083	96.0825
PG0127-C	Dd2_(A)1a	ERS571525	98.3287	96.953	96.4832
PG0128-C	Dd2_(B)1b	ERS571526	98.0795	96.8371	96.3097
PG0129-C	Dd2_1c	ERS571527	97.9687	96.5781	95.969
PG0130-C	Dd2_1d	ERS571528	98.0914	96.8226	96.2869
PG0131-C	Dd2_1e	ERS571529	98.0494	96.8351	96.3126
PG0153-C	Dd2_(A)2a	ERS571554	96.9433	91.4464	83.0191
PG0154-C	Dd2_(A)2b	ERS571555	97.2654	94.0952	88.0415
PG0155-C	Dd2_(A)2c	ERS571556	97.2676	94.584	89.4059
PG0156-C	Dd2_(A)2d	ERS571557	97.4418	95.3856	91.4006
PG0157-C	Dd2_(A)2e	ERS571558	97.3882	95.1073	90.6918
PG0158-C	Dd2_(A)2f	ERS571559	97.4136	95.355	91.3244
PG0159-C	Dd2_(A)2g	ERS571560	97.0863	92.8011	85.5444
PG0160-C	Dd2_(A)2h	ERS571561	97.0632	92.7157	85.0958
PG0162-C	Dd2_(A)2j	ERS571563	97.5206	96.3231	94.2558
PG0165-C	Dd2_(A)2m	ERS571566	97.3693	95.3628	91.3837
PG0166-C	Dd2_(B)2a	ERS571567	97.4516	96.3199	94.3543
PG0167-C	Dd2_(B)2b	ERS571568	97.5252	96.6308	95.3471
PG0168-C	Dd2_(B)2c	ERS571569	97.5987	96.882	95.9063
PG0169-C	Dd2_(B)2d	ERS571570	97.2977	95.198	90.9138
PG0170-C	Dd2_(B)2e	ERS571571	97.516	96.3996	94.3938
PG0171-C	Dd2_(B)2f	ERS571572	97.4596	96.3826	94.5242
PG0172-C	Dd2_(B)2g	ERS571573	97.2458	94.2561	88.2602
PG0173-C	Dd2_(B)2h	ERS571574	97.1364	94.2056	88.3456
PG0174-C	Dd2_(B)2i	ERS571575	97.2126	93.8849	87.4935
PG0175-C	Dd2_(B)2j	ERS571576	96.2963	86.256	71.7369
PG0176-C	Dd2_(B)2k	ERS571577	97.3632	95.7322	92.4489
PG0177-C	Dd2_(B)2l	ERS571578	97.5431	96.6808	95.2588
PG0178-C	Dd2_(B)2m	ERS571579	97.0054	92.1723	82.9481
PG0179-C	Dd2_(B)2n	ERS571580	97.2857	95.4617	91.9
PG0180-C	Dd2_(B)2o	ERS571581	97.2279	94.377	88.5981
PG0181-C	Dd2_(B)2p	ERS571582	96.3056	86.2656	73.4683
PG0183-C	Dd2_(B)2r	ERS571584	97.4309	96.2463	94.1225
PG0189-C	Dd2_(B)3a	ERS571591	98.2117	96.6113	95.9934
PG0190-C	Dd2_(B)3b	ERS571593	97.3625	96.4029	95.6986
PG0191-C	Dd2_(A)3a	ERS571595	97.5363	96.6969	96.162
PG0192-C	Dd2_(A)3b	ERS571597	97.46	96.5158	95.8403
PG0193-C	Dd2_(A)3c	ERS571598	97.4222	96.4541	95.7681
PG0203-C	Dd2_(B)4a	ERS571610	98.2726	96.8966	96.469
PG0204-C	Dd2_(B)4b	ERS571611	97.4997	96.7468	96.2592
PG0205-C	Dd2_(B)4c	ERS571613	97.4626	96.7909	96.3382
PG0206-C	Dd2_(A)4a	ERS571614	97.4821	96.7505	96.2759
PG0207-C	Dd2_(B)4d	ERS571616	97.4919	96.7615	96.3063
PG0208-C	Dd2_(B)4e	ERS571618	97.2972	96.0506	94.7505
PG0219-C	Dd2_(A)4b	ERS571634	97.8263	96.9034	96.521
PG0220-C	Dd2_(A)4b	ERS571635	97.1975	96.3315	95.1914
PG0221-C	Dd2_(A)4c	ERS571637	97.2328	96.4573	95.5005
PG0222-C	Dd2_(A)4d	ERS571639	97.2065	96.4047	95.3844
PG0223-C	Dd2_(A)4e	ERS571640	97.1422	96.1991	94.6729
PG0224-C	Dd2_(A)4f	ERS571641	97.1554	96.1733	94.5572
PG0225-C	Dd2_(A)4g	ERS571642	97.2664	96.6045	95.9595
PG0226-C	Dd2_(A)4h	ERS571643	97.0993	95.9718	93.9328
PG0227-C	Dd2_(A)4i	ERS571644	97.2184	96.4585	95.5778
PG0228-C	Dd2_(A)4j	ERS571645	97.2949	96.6185	95.9693
PG0229-C	Dd2_(A)4k	ERS571646	97.1155	96.0606	94.2941
PG0230-C	Dd2_(A)4l	ERS571648	97.2207	96.4572	95.5248
PG0231-C	Dd2_(A)4m	ERS571649	97.2485	96.5566	95.8592
PG0195-C	HB3b_1a	ERS571601	98.2576	97.226	96.8178
PG0196-C	HB3b_1b	ERS571603	98.0028	97.0718	96.5042
PG0198-C	HB3b_1c	ERS571605	97.8625	97.1037	96.6534
PG0199-C	HB3b_1d	ERS571606	97.8991	97.0396	96.5356
PG0200-C	HB3b_1e	ERS571607	97.8602	97.0103	96.4968
PG0201-C	HB3b_1f	ERS571608	97.905	97.1182	96.6584
PG0202-C	HB3b_1g	ERS571609	97.7591	96.9583	96.3353
PG0240-C	HB3b_2a	ERS571659	98.5129	95.9726	93.1674
PG0241-C	HB3b_2b	ERS571660	97.9045	95.1907	91.3846
PG0242-C	HB3b_2c	ERS571661	98.0404	95.9173	93.0049
PG0243-C	HB3b_2d	ERS571663	98.4778	96.8633	95.5059
PG0311-C	HB3b_P	ERS571858	95.7702	82.348	66.999
PG0248-C	HB3b_2e	ERS571795	97.6862	94.6026	90.4952
PG0249-C	HB3b_2f	ERS571796	97.6592	94.5977	90.2379
PG0250-C	HB3b_2g	ERS571797	97.5657	93.8674	88.8117
PG0251-C	HB3b_2h	ERS571798	97.8715	95.5296	92.1856
PG0272-C	HB3b_3a	ERS571819	96.0912	85.1961	72.2036
PG0287-C	HB3b_3b	ERS571834	97.4295	93.7717	88.7247
PG0288-C	HB3b_3c	ERS571835	97.3233	93.0049	87.1634
PG0290-C	HB3b_3e	ERS571837	96.182	87.8504	79.1647
PG0292-C	HB3b_3g	ERS571839	98.0028	96.9259	96.2476
PG0293-C	HB3b_3h	ERS571840	97.8072	96.7269	95.9148
PG0261-C	HB3_P	ERS571808	97.5504	92.4536	82.2372
PG0270-C	HB3_1a	ERS571817	97.7621	94.7088	87.9716
PG0273-C	HB3_1b	ERS571820	96.3107	86.6979	74.7084
PG0275-C	HB3_1d	ERS571822	97.9619	95.8301	91.7292
PG0276-C	HB3_1e	ERS571823	95.6219	84.6306	73.6518
PG0277-C	HB3_1f	ERS571824	97.6025	94.8498	90.413
PG0278-C	HB3_1g	ERS571825	97.5386	94.3872	89.4538
PG0279-C	HB3_1h	ERS571826	97.5623	94.5033	89.8054
PG0301-C	HB3_2a	ERS571848	97.8756	96.8217	96.0254
PG0302-C	HB3_2b	ERS571849	98.0027	97.0917	96.5105
PG0332-C	HB3_2c	ERS571864	97.6188	94.9767	90.6692
PG0305-C	HB3_2d	ERS571852	97.7898	96.3744	93.8893
PG0308-C	HB3_2f	ERS571855	97.6583	95.5351	91.8259
PG0309-C	HB3_2g	ERS571856	97.8601	96.7444	95.1044
PG0310-C	HB3_2h	ERS571857	97.6095	95.1672	90.8073
PG0334-C	HB3_2i	ERS571865	97.5088	92.0983	79.4078
PG0336-C	HB3_3a	ERS571867	96.4739	84.6975	61.908
PG0337-C	HB3_3b	ERS571868	97.4369	95.2429	89.7105
PG0338-C	HB3_3c	ERS571869	97.8121	96.8275	95.6285
PG0339-C	HB3_3d	ERS571870	97.7887	96.7862	95.6888
PG0340-C	HB3_3e	ERS571871	97.8859	96.9909	96.166
PG0341-C	HB3_3f	ERS571872	97.7196	96.6092	95.2732
PG0342-C	HB3_3g	ERS571873	97.635	96.2825	93.7849
PG0343-C	HB3_3h	ERS571874	97.7554	96.7377	95.8304
PG0344-C	HB3_3i	ERS571875	97.7546	96.7039	95.6921
PG0345-C	HB3_3j	ERS571876	97.3037	92.8068	80.7346
PG0346-C	HB3_3k	ERS571877	97.8654	96.8769	95.7904
PG0347-C	HB3_3l	ERS571878	97.8514	96.9459	96.1633
PG0348-C	HB3_3m	ERS571879	97.5246	96.063	93.6226
PG0349-C	HB3_3n	ERS571880	97.4855	95.8016	92.2566
PG0350-C	HB3_3o	ERS571881	97.9025	97.0892	96.4562
PG0351-C	HB3_3p	ERS571882	98.0271	97.3227	96.8353
PG0352-C	HB3_3q	ERS571883	97.808	96.8703	96.1375
PG0353-C	HB3_3r	ERS571884	97.8666	96.9627	96.1422
PG0354-C	HB3_3s	ERS571885	97.7917	96.7754	95.5321
PG0355-C	HB3_3t	ERS571886	97.655	96.4279	94.9675
PG0356-C	HB3_3u	ERS571887	97.7753	96.7496	95.9194
PG0357-C	HB3_3v	ERS571888	97.8878	97.0804	96.5184
PG0358-C	HB3_4a	ERS571889	98.0058	97.2772	96.7659
PG0359-C	HB3_4b	ERS571890	98.0283	97.3275	96.8526
PG0360-C	HB3_4c	ERS571891	97.9189	97.1659	96.6357
PG0361-C	HB3_4d	ERS571892	98.0402	97.366	96.9206
PG0362-C	HB3_4e	ERS571893	97.7379	96.6564	95.5347
PG0363-C	HB3_4f	ERS571894	97.7744	96.7628	96.023
PG0364-C	HB3_4g	ERS571895	98.069	97.4185	96.9824
PG0365-C	HB3_4h	ERS571896	97.7962	96.8141	96.0562
PG0366-C	HB3_4i	ERS571897	97.7122	96.6219	95.5751
PG0367-C	HB3_4j	ERS571898	97.7527	96.7643	95.9315
PG0368-C	HB3_4k	ERS571899	97.8129	96.8472	96.0147
PG0369-C	HB3_4l	ERS571900	97.9557	97.1863	96.6378
PG0370-C	HB3_4m	ERS571901	97.9007	97.0594	96.4178
PG0372-C	HB3_4n	ERS571902	97.8968	97.106	96.5425
PG0373-C	HB3_4o	ERS571903	97.994	97.075	96.4382
PG0374-C	HB3_5a	ERS571904	97.9543	96.8921	95.896
PG0375-C	HB3_5b	ERS571905	97.5414	94.6594	88.2062
PG0376-C	HB3_5c	ERS571906	97.9581	95.0275	89.4996
PG0377-C	HB3_5d	ERS571907	97.9289	96.888	95.6793
PG0378-C	HB3_5e	ERS571908	98.1397	96.4947	94.5459
PG0379-C	HB3_5f	ERS571909	97.7563	96.4315	94.208
PG0380-C	HB3_5g	ERS571910	98.065	97.1546	96.5554
PG0381-C	HB3_5h	ERS571911	98.1948	97.396	96.9375
