# Supplementary material for: Generation of Antigenic Diversity in Plasmodium falciparum by Structured Rearrangement of Var Genes During Mitosis
Source: PLoS Genet. 2014 Dec 18;10(12):e1004812. doi: 10.1371/journal.pgen.1004812 (PMC4270465; doi:10.1371/journal.pgen.1004812)
Supplement: S2 Table — SNPs identified in clone trees. (XLSX) [file pgen.1004812.s017.xlsx]

## Sheet: Supp Table2
Supplementary Table 2. SNPs identified in clone trees
3D7 clone tree (mapped to Reference Genome 3D7_v2)
Strain	Parent	Progeny	Chrom	Pos	Ref	NonRef	Ref reads	NonRef reads	MAPQ	Type	geneID_v5.5	geneID_v9.2	strand	Original	Mutation	annotation	Mutation present in downstream progeny?	Validation method	Concordance?
3D7	3D7_P	3D7_1j	MAL4	684315	G	A	0	184	59	transition	PFD0735c	PF3D7_0415200	-	Q	X	conserved Plasmodium protein, unknown function	ND	PCR amplification & capillary sequencing	SNP confirmed
3D7	3D7_P	3D7_1r	MAL7	1069325	A	T	0	57	46	transversion	MAL7P1.129	PF3D7_0724100	-	complex!	Short Del	conserved Plasmodium protein, unknown function	ND	PCR amplification & capillary sequencing	There is a 36bp deletion in MAL7P1.129 in sample 3D7_1r. The 'SNP' is an artefact due to read misalignment around the deletion.
3D7	3D7_P	3D7_1p	MAL8	1225340	T	C	1	105	59	transition	MAL8P1.14	PF3D7_0828400	-	T	Syn	mitochondrial inner membrane protein, putative (Oxa1)	ND	PCR amplification & capillary sequencing	SNP confirmed
3D7	3D7_P	3D7_1m	MAL9	1322304	G	C	0	92	58	transversion	PFI1615w	PF3D7_0933300	+	C	S	conserved Plasmodium protein, unknown function	Yes	PCR amplification & capillary sequencing	SNP confirmed
3D7	3D7_P	3D7_1o	MAL12	1706198	A	T	1	148	59	transversion	PFL1955w	PF3D7_1240400	+	Syn	Syn	erythrocyte membrane protein 1, PfEMP1 (VAR)	Yes	ND
3D7	3D7_P	3D7_1j	MAL14	1572398	A	T	2	25	55	transversion	PF14_0367	PF3D7_1438800	+	intron		conserved Plasmodium protein, unknown function	ND	ND
3D7	3D7_P	3D7_1m	MAL14	1782897	T	C	0	80	58	transition	PF14_0413	PF3D7_1443500	-	I	M	Poly(A)-specific ribonuclease PARN, putative (PARN)	Yes	PCR amplification & capillary sequencing	SNP confirmed
3D7	3D7_P	3D7_1a	MAL4	12284	C	T	1	188	59	transition						Non-coding	ND	ND
3D7	3D7_P	3D7_1a	MAL8	349806	T	A	2	26	49	transversion						Non-coding	ND	ND
3D7	3D7_P	3D7_1g	MAL8	1418500	T	C	9	47	34	transition						Non-coding	ND	ND
3D7	3D7_P	3D7_1j	MAL10	1175351	A	G	0	27	47	transition						Non-coding	ND	ND
3D7	3D7_P	3D7_1o	MAL10	62548	T	A	1	33	57	transversion						Non-coding	Yes	ND
3D7	3D7_P	3D7_1q	MAL2	942910	G	C	0	184	51	transversion						Non-coding	ND	ND
3D7	3D7_P	3D7_1q	MAL14	3214808	T	A	3	24	57	transversion						Non-coding	ND	PCR amplification & capillary sequencing	SNP confirmed
3D7	3D7_P	3D7_1q	MAL7	1501000	C	T	0	45	35	transition						Non-coding	ND	ND
3D7	3D7_1o	3D7_(o)2f	MAL6	835655	C	A	0	207	59	transversion	PFF0965c	PF3D7_0619800	-	S	I	conserved Plasmodium protein, unknown function	ND	ND
3D7	3D7_1o	3D7_(o)2e	MAL6	493476	T	C	0	46	60	transition	pff0575c	PF3D7_0611800	-	T	A	conserved Plasmodium protein, unknown function	Yes	ND
3D7	3D7_(m)2e	3D7_(m)3c	MAL14	3044830	G	C	0	24	60	transversion	PF14_0712	PF3D7_1133400		intron		conserved Plasmodium protein, unknown function	ND	ND
3D7	3D7_(m)2e	3D7_(m)3d	Pf3D7_14	2787715	C	T	0	62	59	transition	PF14_0649	PF3D7_1468100				conserved Plasmodium protein, unknown function	ND	ND
3D7	3D7_(m)2e	3D7_(m)3d	Pf3D7_14	2787717	A	G	5	60	58	transition	PF14_0649	PF3D7_1468100				conserved Plasmodium protein, unknown function	ND	ND
Dd2 clone tree (mapped to Reference Genome 3D7_v2)
Strain	Parent	Progeny	Chrom	Pos	Ref	NonRef	Ref reads	NonRef r.	MAPQ	Type	geneID_v5.5	geneID_v9.2	strand	Original	Mutation	annotation	Mutation present in downstream progeny?	Validation method	Concordance?
Dd2	Dd2_P	Dd2_(A)1a	MAL6	509891	T	C	4	237	59	transition	PFF0590c	PF3D7_0612100	-	N	S	eukaryotic translation initiation factor 3 subunit L, putative	Yes	PCR amplification & capillary sequencing	SNP confirmed
Dd2	Dd2_(A)1a	Dd2_(A)2f	MAL7	1325770	A	G	0	312	60	transition	MAL7P1.162	PF3D7_0729900	+	H	Syn	dynein heavy chain, putative	ND	PCR amplification & capillary sequencing	SNP confirmed
Dd2	Dd2_P	Dd2_1d	MAL7	1417289	C	T	1	233	59	transition	MAL7P1.176	PF3D7_0731500	+	H	Y	erythrocyte binding antigen-175 (EBA175)	ND	PCR amplification & capillary sequencing	SNP confirmed
Dd2	Dd2_(B)1b	Dd2_(B)2l	MAL7	1438532	A	T	1	303	53	transversion	MAL7P1.179	PF3D7_0731900	+	I	N	rifin, pseudogene	ND	ND
Dd2	Dd2_(A)1a	Dd2_(A)3b	MAL9	1365752	C	T	0	65	49	transition	PFI1690c	PF3D7_0934900	-	N	K	conserved Plasmodium protein, unknown function	ND	PCR amplification & capillary sequencing	SNP confirmed
Dd2	Dd2_P	Dd2_1d	MAL11	330392	A	G	0	168	58	transition	PF11_0091	PF3D7_1107800	-	Syn	Syn	transcription factor with AP2 domain(s) (ApiAP2)	ND	PCR amplification & capillary sequencing	SNP confirmed
Dd2	Dd2_P	Dd2_1c	MAL12	1256699	G	A	1	115	53	transition	PFL1475w	PF3D7_1230600	+	R	H	sun-family protein, putative	ND	PCR amplification & capillary sequencing	SNP confirmed
Dd2	Dd2_(A)3c	Dd2_(A)4m	MAL14	102313	T	C	0	136	43	transition	PF14_0029	PF3D7_1402800	+	H	Syn	conserved Plasmodium protein, unknown function	ND	PCR amplification & capillary sequencing	There is a 24bp deletion in PF14_0029 in sample Dd2_(A)4m. The 'SNP' is an artefact due to read misalignment around the deletion.
Dd2	Dd2_(A)3c	Dd2_(A)4j	MAL14	336590	G	T	1	196	60	transversion	PF14_0084	PF3D7_1408700	-	I	Syn	conserved Plasmodium protein, unknown function	ND	PCR amplification & capillary sequencing	SNP confirmed
Dd2	Dd2_P	Dd2_1c	MAL14	943250	A	T	0	115	46	transversion	PF14_0225	PF3D7_1423400	+	N	I	conserved Plasmodium membrane protein, unknown function	ND	ND
Dd2	Dd2_P	Dd2_1d	MAL14	1788054	A	T	0	228	59	transversion	PF14_0414	PF3D7_1443600	-	I	K	conserved Plasmodium protein, unknown function	ND	PCR amplification & capillary sequencing	SNP confirmed
Dd2	Dd2_(A)1a	Dd2_(A)2f	MAL14	1402614	A	T	1	73	51	transversion						Non-coding	ND	ND
Dd2	Dd2_(B)1b	Dd2_(B)2p	MAL6	487379	T	A	0	7	57	transversion						Non-coding	ND	PCR amplification & capillary sequencing	SNP confirmed
Dd2	Dd2_(A)3c	Dd2_(A)4d	MAL11	1936053	T	C	6	67	56	transition						Non-coding	ND	PCR amplification & capillary sequencing	SNP confirmed
																	ND	ND
The following SNP were not found in the 3D7 genome. The coordinates refer to the Dd2 genome (Abacas assembly)
Dd2	Dd2_P	Dd2_(A)1a	scaffold249.1|size7682	606	A	T	11	191	56	transversion							Yes	ND
Dd2	Dd2_(A)1a	Dd2_(A)2c	scaffold224.1|size10336	1154	C	T	0	165	60	transition							ND	ND
Dd2	Dd2_(A)1a	Dd2_(A)2h	MAL9	1564437	T	C	0	49	38	transition							ND	ND
Dd2	Dd2_(A)1a	Dd2_(A)2j	scaffold503.1|size1464	910	A	T	0	135	44	transversion							ND	ND
Dd2	Dd2_(A)1a	Dd2_(B)2a	scaffold225.1|size10268	6937	G	A	0	35	59	transition							ND	ND
Dd2	Dd2_(B)1b	Dd2_(B)2f	scaffold232.1|size9258	1049	G	A	0	77	32	transition							ND	ND
W2 clone tree (mapped to Reference Genome 3D7_v2)
Strain	Parent	Progeny	Chrom	Pos	Ref	NonRef	Ref reads	NonRef r.	MAPQ	Type	geneID_v5.5	geneID_v9.2	strand	Original	Mutation	annotation	Mutation present in downstream progeny?	Validation method	Concordance?
W2	W2_P	W2_1k	MAL1	395229	C	T	0	155	58	transition	PFA0505c	PF3D7_0110400	-	D	N	DNA-directed RNA polymerase 2, putative	ND	PCR amplification & capillary sequencing	SNP confirmed
W2	W2_2a	W2_3f	MAL3	753354	G	A	0	226	58	transition	PFC0810c	PF3D7_0318300	-	V	Syn	conserved Plasmodium protein, unknown function	ND	PCR amplification & capillary sequencing	SNP confirmed
W2	W2_P	W2_1k	MAL5	674115	C	T	0	256	58	transition	PFE0805w	PF3D7_0516100	+	N	Syn	cation-transporting ATPase 1 (ATPase1)	ND	PCR amplification & capillary sequencing	SNP confirmed
W2	W2_P	W2_1k	MAL8	1024594	C	A	0	153	58	transversion	MAL8P1.40	PF3D7_0823200	-	E	D	RNA binding protein, putative	ND	ND
W2	W2_P	W2_1c	MAL10	289793	C	T	0	340	58	transition	PF10_0071	PF3D7_1007200	-	E	K	rhoGAP GTPase, putative	ND	PCR amplification & capillary sequencing	SNP confirmed
W2	W2_P	W2_1f	MAL14	1833758	C	T	0	34	55	transition	PF14_0423	PF3D7_1444500	-	E	Syn	eukaryotic initiation factor 2alpha kinase 1 (EIK1)	ND	ND
W2	W2_P	W2_1k	MAL14	2715437	A	C	0	260	60	transversion	PF14_0633	PF3D7_1466400	-	Y	X	transcription factor with AP2 domain(s) (ApiAP2)	ND	PCR amplification & capillary sequencing	SNP confirmed
W2	W2_P	W2_1c	MAL7	1131998	G	A	1	171	57	transition						Non-coding	ND	PCR amplification & capillary sequencing	SNP confirmed
W2	W2_P	W2_1e	MAL14	1705045	C	T	0	73	54	transition						Non-coding	ND	PCR amplification & capillary sequencing	SNP confirmed
W2	W2_2a	W2_3h	MAL4	1062988	T	A	1	14	44	transversion						Non-coding	ND	PCR amplification & capillary sequencing	SNP confirmed
The following SNP were not found in the 3D7 genome. The coordinates refer to the Dd2 genome (Abacas assembly)
W2	W2_P	W2_1f	scaffold253.1|size7130	3816	C	T	0	92	47	transition							ND	ND
HB3b (mapped to Reference Genome 3D7_v3)
Strain	Parent	Progeny	Chrom	Pos	Ref	NonRef	Ref reads	NonRef r.	MAPQ	Type	geneID_v5.5	geneID_v9.2	strand	Original	Mutation	annotation	Mutation present in downstream progeny?	Validation method	Concordance?
HB3	HB3b_P	HB3b_1a, HB3b_1b, HB3b_1f	Pf3D7_14	723108	G	T	3	242	58	transversion	PF14_0172	PF3d7_1417400	+	G	stop	cyclic nucleotide-binding protein, putative, pseudogene (cNBP)	ND	ND
HB3	HB3b_P	HB3b_1c	Pf3D7_11	1826985	A	T	0	127	58	transversion						Non-coding	ND	ND
HB3	HB3_P	HB3b_1d	Pf3D7_12	391919	G	T	0	245	58	transversion	PFL0420w	PF3D7_1208400	+	D	Y	amino acid transporter, putative	ND	ND
HB3	HB3_P	HB3b_1d	Pf3D7_14	1692763	A	G	1	96	53	transition						Non-coding	ND	ND
HB3	HB3b_1a	HB3b_2h	Pf3D7_14	2882646	G	A	0	31	52	transition						Non-coding	ND	ND
HB3	HB3_P	HB3b_1b	Pf3D7_03	794079	A	G	0	18	45	transition						Non-coding	ND	ND
HB3	HB3_P	HB3b_1b, HB3b_1a, HB3b_1f	Pf3D7_02	716101	T	G	9	71	50	transversion	PFB0805c	PF3d7_0217300	-	intron		clathrin coat assembly protein, putative	ND	ND
HB3	HB3_P	HB3b_1f	Pf3D7_06	566853	A	C	0	223	53	transversion	PF3d7_0613800	PF3d7_0613800	+	K	Q	transcription factor with AP2 domain(s) (ApiAP2)	ND	ND
HB3	HB3_3p	HB3b_3c	Pf3D7_10	356033	A	T	2	22	54	transversion						Non-coding	ND	ND
HB3	HB3_3p	HB3b_3e	Pf3D7_14	2335696	C	T	0	22	59	transition	PF14_0542	PF3D7_1456900	+	intron		conserved protein, unknown function	ND	ND
HB3	HB3_3p	HB3b_1d	Pf3D7_03	337849	A	C	28	161	48	transversion	PFC0330w	PF3D7_0307800	+	N	T	conserved protein, unknown function
HB3 (mapped to Reference Genome 3D7_v3)
Strain	Parent	Progeny	Chrom	Pos	Ref	NonRef	Ref reads	NonRef r.	MAPQ	Type	geneID_v5.5	geneID_v9.2	strand	Original	Mutation	annotation	Mutation present in downstream progeny?	Validation method	Concordance?
HB3	HB3_2f	HB3_3e	Pf3D7_10	211525	C	T	1	75	54	transition						Non-coding	ND	ND
HB3	HB3_2f	HB3_3p	Pf3D7_04	185758	T	G	0	184	59	transversion	PFD0160w	PF3d7_0403400	+	N	K	conserved Plasmodium protein, unknown function	ND	ND
HB3	HB3_3k	HB3_4n	Pf3D7_11	1462966	G	A	0	89	56	transition	PF3d7_1137100	PF3d7_1137100	+	E	K	mitochondrial ribosomal protein S9 precursor, putative	ND	ND
HB3	HB3_4e	HB3_5c	Pf3D7_10	512603	A	G	1	38	60	transition	PF10_0129	PF3d7_1013200	+	K	R	conserved Plasmodium protein, unknown function	ND	ND
HB3	HB3_4e	HB3_5f	Pf3D7_02	255023	G	T	0	107	58	transversion	PFB0280w	PF3d7_0206400	+	S	I	conserved Plasmodium protein, unknown function, pseudogene	ND	ND
HB3	HB3_2f	HB3_3i	Pf3D7_11	421304	A	T	0	21	54	transversion						Non-coding	ND	ND
HB3	HB3_2f	HB3_3i	Pf3D7_11	421303	T	A	1	22	54	transversion						Non-coding	ND	ND
The following SNP were not found in the 3D7 genome. The coordinates refer to the HB3 genome (BROAD assembly)
HB3	HB3_2f	HB3_3m	HB3supercont1.143	13860	A	T	1	12	50	transversion							ND	ND
