# Supplementary material for: Generation of Antigenic Diversity in Plasmodium falciparum by Structured Rearrangement of Var Genes During Mitosis
Source: PLoS Genet. 2014 Dec 18;10(12):e1004812. doi: 10.1371/journal.pgen.1004812 (PMC4270465; doi:10.1371/journal.pgen.1004812)
Supplement: S3 Table — Structural variants identified in the 3D7 clone tree, represented in Fig. 1. (XLSX) [file pgen.1004812.s018.xlsx]

## Sheet: Supp Table3
Supplementary Table 3. Structural variants identified in the 3D7 clone tree, represented in Fig. 1. See Supplemetary Table 4 for recombinations (translocations) found in var exon 1 and for legend to each column.
InDels
	Strain	Parent	Progeny	Chromosome	InDel_start	InDel_end	Reads	Genes involved	Comments								Mutation present in downstream progeny?	Validation method	Concordance?
	3D7	3D7_P	3D7_1b	4	553087	568855	>100	PFD0615c (var), PFD0620c (Rif), PFD0625c (var)	Duplication in internal var region
	3D7	3D7_P	3D7_1p	4	591541	606701	39	PFD0630c (var), PFD0635c (var)	Duplication in internal var region, leading to a new chimeric var sequence								ND
	3D7	3D7_P	3D7_1a	4	969587	980554	>100	PFD1005c (var), PFD1010w (rif), PFD1015c (var)	"Surduplication" in the duplicated internal var region (943,607 - 978,252), leading to a new chimeric var sequence								ND	Two independent PCR amplifications & products subcloned into pCR vector and capillary sequenced. Chimera present in all 3D7 samples, but sample 3D7_1a has an extra copy, confirmed by qPCR. See Supp. Fig. S7.	Amplification of recombined var gene locus in 3D7_1a supported by qPCR (Supp Fig S7).
	3D7	3D7_P	3D7_1j	4	943607	967426	NA	PFD0995c (var), PFD1000c (var), PFD1005c (var)	Part deletion of the duplicated internal var region (943,607 - 978,252)								ND
	3D7	3D7_P	3D7_1q	4	967426	978252	NA	PFD1005c (var), PFD1010w (rif), PFD1015c (var)	Part deletion of the duplicated internal var region (943,607 - 978,252)								ND
	3D7	3D7_P	3D7_1e	4	943607	967426	NA	PFD0995c (var), PFD1000c (var), PFD1005c (var)	"Surduplication" in the duplicated internal var region (943,607 - 978,252), leading to a new chimeric var sequence								ND
	3D7	3D7_P	3D7_1a	12	1707508	1723138	>100	PFL1955w (var), PFL1960w (var)	"Surduplication" in the duplicated internal var region (1,707,508 - 1,726,119), leading to a new chimeric var sequence								ND
	3D7	3D7_P	3D7_1i	12	1707522	1723146	NA	PFL1955w (var), PFL1960w (var)	Deletion of the duplicated region (1,707,508 - 1,726,119)								ND
	3D7	3D7_P	3D7_1p	12	1707522	1723146	NA	PFL1955w (var), PFL1960w (var)	Deletion of the duplicated region (1,707,508 - 1,726,119)								ND
	3D7	3D7_P	3D7_1e	11	924	1250	>100	none	Duplication								ND
	3D7	3D7_P	3D7_1f	1	16804	23490	>100	none	Duplication								ND
	3D7	3D7_P	3D7_1h	3	1038223	1044207	59	none	Duplication								ND
	3D7	3D7_P	3D7_1k,3D7_1m,3D7_1n	1	623400	628523	NA	none	Deletion. Identified by Delly as a "translocation" because the end of the chromsome has been replaced by the telomeric repeat. Validated by progeny								Yes
	3D7	3D7_P	3D7_1k,3D7_1m,3D7_1n	4	7050	45400	NA	PFD0005w (var)	Deletion. Not identified by Delly.								Yes
	3D7	3D7_P	3D7_1c	3	1058901	1060087	49	none	Deletion. Identified by Delly as a "translocation" because the end of the chromosome has been replaced by the telomeric repeat.								ND
	3D7	3D7_P	3D7_1d	3	1	8187	17	none	Deletion. Identified by Delly as a "translocation" because the start of the chromsome has been replaced by the telomeric repeat.								ND
	3D7	3D7_1o	3D7_(o)2e	6	1388893	1402886	71	none	Duplication								ND
	3D7	3D7_(m)2e	3D7_(m)3a	9	1518277	1520621	>100	none	Duplication								ND
Intergenic Translocations
	Strain	Parent	Progeny	Chrom1	ChromDelCoord	Chrom2	ChromDelCoord2	Reads	DellyScore	Comments
	3D7	3D7_P	3D7_1c	3	30586	13	2875111	>100	37	Start of chromosome 3 is duplicated and end of chromosome 13 is deleted							ND
	3D7	3D7_P	3D7_1f	2	929268	4	22118	>100	36.6471	Start of chromosome 4 is deleted and end of chromosome 2 is duplicated							ND
	3D7	3D7_P	3D7_1g	1	11643	4	29919	>100	36.7451	Start of chromosome 1 is deleted and start of chromosome 4 is duplicated							ND
	3D7	3D7_P	3D7_1i	11	21169	12	13645	40	36.3	3 crossing-overs closely following each other. Start of chromosome 11 is duplicated and start of chromosome 12 is deleted							ND
	3D7	3D7_P	3D7_1i	11	21658	12	14515	21	37	As above							ND
	3D7	3D7_P	3D7_1i	11	22252	12	15075	10	26	As above							ND
	3D7	3D7_P	3D7_1m	7	18597	10	21434	73	32.6	Start of chromosome 7 is deleted and start of chromosome 10 is duplicated							Yes
	3D7	3D7_P	3D7_1r	11	2009905	9	163	18	37	End of chromosome 11 is deleted and the very last reads indicate the telomere sequence (GAACCC)							ND
	3D7	3D7_P	3D7_1m	8	1455496	10	21430	>100	37	End of chromsome 8 is deleted and the start of chromsome is duplicated. Validated by the progeny							Yes
	3D7	3D7_P	3D7_1s	9	1507783	10	19519	>100	31.9	Three translocations within a few Kb, resulting in part of the end of chromsome 9 to be deleted and the start of chromsome 10 to be duplicated							ND
	3D7	3D7_P	3D7_1s	9	1509371	10	13820	>100	36.6	As above							ND
	3D7	3D7_P	3D7_1s	9	1511632	10	12652	>100	36.6	As above							ND
	3D7	3D7_1o	3D7_2d	9	13237	11	17741	16	32.9	Start of chromsome 9 is unchanged and start of chromosome 11 shows half the average coverage.							ND
Var gene exon 2 Translocations
	Strain	Parent	Progeny	Chrom1	ChromDelCoord	Chrom2	ChromDelCoord2	Reads	DelScore	Comments
	3D7	3D7_P	3D7_1c	3	30586	13	2875111	102	37	Start of chromosome 3 is duplicated and end of chromosome 13 is deleted (within var exon 2). See Supplemetary Fig. S4							ND	Two independent PCR amplifications & products subcloned into pCR vector and capillary sequenced.	Capillary sequence indicated 7 crossover recombination between chromosomes 3 and 13 in exon 2 of these var genes. See Supp. Fig. S4
	3D7	3D7_P	3D7_1o	9	1496561	3	40200	102	30.4	See Supplementary Figure S3 for full details.							ND
