# Supplementary material for: Generation of Antigenic Diversity in Plasmodium falciparum by Structured Rearrangement of Var Genes During Mitosis
Source: PLoS Genet. 2014 Dec 18;10(12):e1004812. doi: 10.1371/journal.pgen.1004812 (PMC4270465; doi:10.1371/journal.pgen.1004812)
Supplement: S4 Table — All var gene recombinations. (XLSX) [file pgen.1004812.s019.xlsx]

## Sheet: Supp Table4
Supplemetary Table 4. All var gene recombinations. Each row is a recombination detected between two var genes. Cell colour pattern indicates multiple recombinations within the same pair of recombining var genes in the same sample. Mouse over column labels for more details
Strain	Parent	Progeny	Chrom1	Var1	VarUps1	VarLoc1	VarDelCoord1	VarIB_start1	VarIB_end1	Domain1	HB1	Chrom2	Var2	VarUps2	VarLoc2	VarDelCoord2	VarIB_start2	VarIB_end2	Domain2	HB2	Reads	DellyScore	IB_length	IB_Seq	IB_once_per_var	Mutation present in downstream progeny?	Validation method	Concordance?
3D7	3D7_P	3D7_1o		PFE0005w	B1	T	NA	2959	2969	DBLd1	11		PF3D7_1041300	B1	T	NA	2983	2993	DBLd1	11			11	GAAACTTTTTT	yes	Yes	Two independent PCR amplifications & products subcloned into pCR vector and capillary sequenced. Amplified regions included all three crossovers between these var genes.	Recombination confirmed
3D7	3D7_P	3D7_1o		PFE0005w			NA	2971	2981	DBLd1	11		PF3D7_1041300			NA	2995	3005	DBLd1	11			11	TTATGGGATAG	yes	Yes	As above	As above
3D7	3D7_P	3D7_1o	5	PFE0005w			2963	2983	3009	DBLd1	11	10	PF3D7_1041300			3032	3007	3033	DBLd1	11	>100	36.7	27	TACAAAAAGGAAAACACGAAGAGACAA	yes	Yes	As above	As above
3D7	3D7_P	3D7_1o	4	PFD1245c	B1	T	2987	2932	2969	DBLd1	3	9	PF3D7_0937800	B1	T	3227	3232	3269	DBLd1	3	>100	36.6	38	ATGTTTTATACATTAGCAGACTACAAAGATATATTATT	yes	ND	Two independent PCR amplifications & products subcloned into pCR vector and capillary sequenced.	Recombination confirmed
3D7	3D7_P	3D7_1a	4	PFD1005c	B5	C	415	429	442	DBLa0.8	13	4	PF3D7_0421300	C1	C	443	453	466	DBLa0.24	13	>100	36.9	14	ACATAATTTATTGG	yes	ND
3D7	3D7_P	3D7_1a		PFD1005c			762	775	799	DBLa0.8	5		PF3D7_0421300			784	763	787	DBLa0.24	5	>100	36.9	24	AAGTATGGAAAGCTATCACGTGCG	yes	ND
3D7	3D7_P	3D7_1a		PFD1005c			1030	1039	1055	DBLa0.8	7		PF3D7_0421300			1048	1075	1091	DBLa0.24	7	>100	37	17	GATTGCACAAAAACTAT	yes	ND
3D7	3D7_1m	3D7_(m)2d	4	PFD0615c	C1	C	553	574	587	DBLa0.17	3	4	PF3D7_0412700	C1	C	593	565	578	DBLa0.1	3	34	36.6	14	GCAGATATAGGAGA	yes	ND
3D7	3D7_1m	3D7_(m)2d		PFD0615c			1398	1375	1407	DBLa0.17	9		PF3D7_0412700			1367	1381	1413	DBLa0.1	9	21	37	33	TTTTTGGGATTATTAAATAATGAAAAAGCATGC	yes	ND
3D7	3D7_1m	3D7_(m)2d		PFD0615c			1487	1490	1505	DBLa0.17	6		PF3D7_0412700			1613	1571	1586	DBLa0.1	6	9	37	16	AAGGAACATTTTATCG	yes	ND
3D7	3D7_1m	3D7_(m)2d		PFD0615c			2556	2566	2585	INTERDOM	26		PF3D7_0412700			2563	2560	2579	INTERDOM	26	22	37	20	GACGAAGACGAAGACGATGA	yes	ND
3D7	3D7_1m	3D7_(m)2d		PFD0615c			2831	2807	2844	DBLd1	none		PF3D7_0412700			2733	2738	2775	DBLd1	none	11	37	38	AATATGGCCGCGAAAAATTCCCCAATTGGAAGTGCATA	yes	ND
3D7	3D7_1m	3D7_(m)2d		PFD0615c			NA	2887	2889	DBLd1	none		PF3D7_0412700			NA	2914	2916	DBLd1	none			3	GGT	no	ND
3D7	3D7_1m	3D7_(m)2d		PFD0615c			4413	NA	NA	CIDRb1	complicated		PF3D7_0412700			4720	NA	NA	CIDRb1	complicated	19	37	NA		unknown	ND
3D7	3D7_P	3D7_1b	4	PFD0625c	C1	C	186	196	257	DBLa0.1	17	4	PF3D7_0412900	C1	C	256	187	248	DBLa0.1	17	65	36.4	62	CTTATAAAAGATAAAGGTGATGAACTTCTTGGTGATAGCGGTGAAAGGCATCCGTGCGGAAAT	yes	ND
3D7	3D7_P	3D7_1b		PFD0625c			1557	1571	1602	DBLa0.1	6		PF3D7_0412900			1511	1478	1509	DBLa0.1	6	56	33	32	AAGGAACATTTTATCGATCGGAATATTGCCAA	yes	ND
3D7	3D7_P	3D7_1b		PFD0625c			3111	3082	3092	DBLd1	11		PF3D7_0412900			2939	2941	2951	DBLd1	11	39	36	11	GAAACTTTTTT	yes	ND
Dd2	Dd2_P	Dd2_(A)1a		Dd2var34	C1	C	1983	1958	1967	CIDRa3.1	8		Dd2var45	C1	C	1985	2006	2015	CIDRa3.1	8	>100	36.9	10	TCCAAAAGAC	yes	Yes (Supp Fig S8)	Long-range PCR can distinguish different sized of wild-type and chimeric var gene. Mutant (smaller) sequence sub-cloned into pCR vector and capillary sequenced. Wild-type fragment capillary sequenced directly from PCR. Amplified region included both crossovers between these var genes. See Supp. Fig. S8.	Recombination confirmed
Dd2	Dd2_P	Dd2_(A)1a		Dd2var34			5188	5211	5226	DBLd1	9		Dd2var45			4038	4041	4056	DBLd1	9			16	ATTGAAACATTGCAAA	yes	Yes (Supp Fig S8)	As above	As above
Dd2	Dd2_(A)1a	Dd2_(A)2g		Dd2var34	C1	C	352	361	365	DBLa0.1	none		Dd2var45	C1	C	401	373	377	DBLa0.1	none	>100	36.8	5	GGAGC	no	ND
Dd2	Dd2_(A)1a	Dd2_(A)2g		Dd2var34			1583	1708	1735	CIDRa3.1	23		Dd2var45			1721	1741	1768	CIDRa3.1	23	>100	37	28	TTTTGCGCTAAAACAAATGGTGATACAA	yes	ND
Dd2	Dd2_(A)1a	Dd2_(A)2g		Dd2var34			NA	5464	5489	CIDRg8	85		Dd2var45			NA	4291	4316	CIDRg4	85			26	GATCGTAGGGGACCGTTTATTAAAAA	yes	ND
Dd2	Dd2_(A)3c	Dd2_(A)4b		Dd2var34	C1	C	1517	1543	1554	CIDRa3.1	6		Dd2var45	C1	C	1579	1570	1581	CIDRa3.1	6	>100	36.4	12	TGTGGAATGAAA	yes	ND
Dd2	Dd2_P	Dd2_1c, Dd2_1d, Dd2_(B)1b		Dd2var35	B3		565	523	551	DBLa0.2	3		Dd2var44	B5		533	544	572	DBLa0.23	3	81	36.8	29	GAGTTGGCACGAAGTTTTGCAGATATAGG	yes	Yes
Dd2	Dd2_P	Dd2_1c, Dd2_1d, Dd2_(B)1b		Dd2var35			733	742	750	DBLa0.2	5		Dd2var44			807	742	750	DBLa0.23	5	95	36.5	9	ACAGTATGG	yes	Yes
Dd2	Dd2_P	Dd2_(B)1b		Dd2var20	B1		611	593	603	DBLa0.9	none		Dd2var28	B1		567	611	621	DBLa0.4	54	50	37	11	TGTATCTTGGT	yes	No - only found in Dd2_(B)1b
Dd2	Dd2_P	Dd2_(B)1b		Dd2var01b	B3	C	6117	6075	6107	DBLd1	562		Dd2var13	B7	C	4805	4803	4835	DBLd1	none	18	35.7	33	TGGCACAGCCTCAACCCCAACCGGCACATACAA	yes	Yes
Dd2	Dd2_(A)3c	Dd2_(A)4c		Dd2var13	B7	C	5260	5292	5315	DBLd1	9		Dd2var47	B2	C	6475	6486	6509	DBLd1	9	>100	37	24	TGACGCTGCAGCATTTTTAAATAG	yes	ND
W2	W2_P	W2_1d, W2_1f, W2_1g, W2_1i		Dd2var36	C1	C	2647	2620	2627	DBLb2	52		Dd2var38	C1	C	2646	2698	2705	DBLb2	13	>100	37	8	GGAGATGT	no	Yes
W2	W2_P	W2_1c		Dd2var15	C2	C	2772	2779	2802	DBLd1	511		Dd2var47	B2	C	5426	5380	5403	DBLd1	35	>100	35.5	24	AGTGATGCTAGTGGTAGTATTTGT	yes	ND
W2	W2_P	W2_1g		Dd2var01b	B3	C	5865	5956	5967	DBLd1	16		Dd2var47	B2	C	5932	5959	5970	DBLd1	5	>100	37	12	ATGATATGTGCT	yes	No - only found in W2_1g
W2	W2_P	W2_1h		Dd2var12	C1	C	354	368	372	DBLa0.24	4		Dd2var34	C1	C	452	383	387	DBLa0.1	4	56	36.7	5	GATTA	no	ND
W2	W2_P	W2_1h		Dd2var12			NA	474	484	DBLa0.24	13		Dd2var34			NA	489	499	DBLa0.1	13			11	AGAGTCATTAA	yes	ND
W2	W2_P	W2_1h		Dd2var12			NA	527	538	DBLa0.24	none		Dd2var34			NA	542	553	DBLa0.1	none			12	AAATATGTACTG	yes	ND
W2	W2_P	W2_1h		Dd2var12			651	604	651	DBLa0.24	54		Dd2var34			630	620	667	DBLa0.1	54	49	36.5	48	AAAAAAAAAAATCAAAATGGAAAAGAAACAGAAAGAGAAAAATTAGAA	yes	ND
W2	W2_P	W2_1h		Dd2var12			NA	886	889	DBLa0.24	36		Dd2var34			NA	901	904	DBLa0.1	36			4	GCTA	no	ND
W2	W2_P	W2_1h		Dd2var12			1815	1900	1913	CIDRa3.3	67		Dd2var34			1875	1894	1907	CIDRa3.1	67	>100	36.9	14	GGATTATGTATATT	yes	ND
W2	W2_P	W2_1h		Dd2var12			2054	2879	2889	DBLd1	4		Dd2var34			4026	4007	4017	DBLd1	4	>100	35.7	11	TATATGTGGGG	yes	ND
W2	W2_P	W2_1h		Dd2var12			3668	3802	3815	DBLd1	7		Dd2var34			4940	4954	4967	DBLd1	7	>100	37	14	GATGGTCATGATTG	yes	ND
W2	W2_P	W2_1k		Dd2var10	C1	C	3285	3342	3358	DBLd1	3		Dd2var26	C1	C	3055	3048	3064	DBLd1	3	>100	36.5	17	AATGTTTTATACATTAG	yes	ND
W2	W2_P	W2_1k		Dd2var01b	B3	C	NA	4180	4188	DBLg5	4		Dd2var21	B1	C	NA	5806	5814	DBLg11	4			9	AGACAAAAA	yes	ND
Bopp et al	3D7	R1a2	1	PFA0005w	B1	T	2192	2202	2206	CIDRa2.8	372	10	PF3D7_1000100	B1	T	2336	2328	2332	CIDRa3.1	372	65	36.6	5	TGGTG	no	ND
Bopp et al	3D7	R1a2	9	PFI1830c	B1	T	1715	1715	1752	CIDRa3.1	63	13	PF3D7_1373500	B1	T	1819	1782	1818	CIDRa3.4	63	101	36.8	38	GTGGTGGTAATAGTGATTCTTCTTTGTGTGAACCATGG	yes	ND
Guler et al	Gul941239_P	SRR941238		Dd2var13	B7	C	3050	3059	3072	DBLb8	2		Dd2var47	B2	C	3051	3068	3081	DBLb12	2	>100	37	14	GATTAAGATGGATG	yes	ND
3D7xHB3	3D7xHB3	X44	13	HB3var10	B1	T	556	544	551	DBLa0.6	3	9	HB3var12	B1	T	521	526	533	DBLa0.7	3	>100	31.1	8	TATGTACT	no	ND
3D7xHB3	3D7xHB3	X33	8	HB3var22	B3	C	2768	2752	2764	DBLd3	4	8	HB3var50	B7	C	2832	2875	2887	DBLd1	4	>100	36.6	13	TACACGATTGGGC	yes	ND
3D7xHB3	3D7xHB3	XP4	7	PF3D7_0711700	C1	C	238	216	225	DBLa0.1	19	7	PF3D7_0712000	C1	C	251	249	258	DBLa0.17	19	100	36.8	10	TGCTCGCGGT	yes	ND
3D7xHB3	3D7xHB3	XP4		PF3D7_0711700			572	581	600	DBLa0.1	3		PF3D7_0712000			638	614	633	DBLa0.17	3	>100	35.5	20	TAAGAGGAAAAGATCTATAT	yes	ND
3D7xHB3	3D7xHB3	XP4		PF3D7_0711700			1057	1063	1071	DBLa0.1	7		PF3D7_0712000			1081	1105	1113	DBLa0.17	7	>100	36.6	9	GATTGCGAA	yes	ND
3D7xHB3	3D7xHB3	XP24	8	PF3D7_0700100	B1	T	1103	1066	1074	DBLa0.1	none	11	PF3D7_1100100	B1	T	1052	1057	1065	DBLa0.15	none	42	31.9	9	CGATATTGT	yes	ND
3D7xHB3	3D7xHB3	XP24		PF3D7_0700100			1920	1924	1935	CIDRa3.1	8		PF3D7_1100100			1964	1927	1938	CIDRa3.2	8	46	36.7	12	CAAAAGACATTC	yes	ND
3D7xHB3	3D7xHB3	XP24		PF3D7_0700100			2564	2553	2559	INTERDOM	49		PF3D7_1100100			2469	2469	2475	INTERDOM	49	34	36.7	7	TGCTGGT	yes	ND
3D7xHB3	3D7xHB3	X5	1	PF3D7_0100100	B1	T	291	294	317	DBLa0.11	19	2	PF3D7_0223500	B1	T	270	273	296	DBLa0.16	19	>100	36.5294	24	ACGTTTTTCGGATACACTTGGTGG	yes	ND
3D7xHB3	3D7xHB3	X5		PF3D7_0100100			561	578	596	DBLa0.11	3		PF3D7_0223500			512	548	566	DBLa0.16	3	>100	36.8824	19	TGTTGGCACGAAGTTTTGC	yes	ND
3D7xHB3	3D7xHB3	X5		PF3D7_0100100			816	900	914	DBLa0.11	36		PF3D7_0223500			860	867	881	DBLa0.16	36	49	36.7551	15	TAAAGACAAATGCCG	yes	ND
3D7xHB3	3D7xHB3	X5		PF3D7_0100100			1069	1069	NA	DBLa0.11	complicated		PF3D7_0223500			1000	1000	NA	DBLa0.16	complicated	55	36.7455	NA		unknown	ND
3D7xHB3	3D7xHB3	X5		PF3D7_0100100			2706	2689	2694	DBLd1	35		PF3D7_0223500			2883	2890	2895	DBLd1	35	>100	37	6	CCACTG	no	ND
3D7xHB3	3D7xHB3	X30	12	PF3D7_1240400	B7	C	1675	1675	NA	CIDRa3.4	complicated	12	PF3D7_1240600	C1	C	1836	1836	NA	CIDRa3.1	complicated			NA		unknown	ND
HB3xDd2	HB3xDd2	7C424		Dd2var34	C1	C	511	478	502	DBLa0.1	13		Dd2var45	C1	C	477	493	517	DBLa0.1	13	81	37	25	aaatatgaaggagagtcattaaaaa	yes	ND
HB3xDd2	HB3xDd2	7C424		Dd2var34			765	769	800	DBLa0.1	64		Dd2var45			808	766	797	DBLa0.1	64	58	36.5	32	GATTTTTTTAAATTACGAGAAGATTGGTGGAC	yes	ND
HB3xDd2	HB3xDd2	7C424		Dd2var34			NA	987	992	DBLa0.1	2		Dd2var45			NA	993	998	DBLa0.1	2			6	TCTTCG	no	ND
HB3xDd2	HB3xDd2	7C424		Dd2var34			1165	1185	1191	DBLa0.1	1		Dd2var45			1186	1194	1200	DBLa0.1	1	56	35.75	7	TGCATGT	no	ND
HB3xDd2	HB3xDd2	7C424		Dd2var34			1689	1708	1735	CIDRa3.1	23		Dd2var45			1782	1741	1768	CIDRa3.1	23	87	35.5747	28	TTTTGCGCTAAAACAAATGGTGATACAA	yes	ND
HB3xDd2	HB3xDd2	7C424		Dd2var34			1925	1890	1907	CIDRa3.1	67		Dd2var45			1940	1935	1952	CIDRa3.1	67	65	34.2923	18	AGGCGGATTATGTATATT	yes	ND
HB3xDd2	HB3xDd2	7C424		Dd2var34			2260	2279	2292	CIDRa3.1	32		Dd2var45			2356	2330	2343	CIDRa3.1	32	53	35.1887	14	ATGCAGAGGAGGCA	yes	ND
HB3xDd2	HB3xDd2	7C424		Dd2var34			NA	4162	4175	DBLd1	11		Dd2var45			NA	3004	3017	DBLd1	11			14	GAAACTTTTTTCTT	yes	ND
HB3xDd2	HB3xDd2	7C424		Dd2var34			5498	5464	5489	CIDRg8	85		Dd2var45			4282	4291	4316	CIDRg4	85	>100	36.7647	26	GATCGTAGGGGACCGTTTATTAAAAA	yes	ND
HB3xDd2	HB3xDd2	7C424		Dd2var34			5781	5789	5794	CIDRg8	1		Dd2var45			4664	4625	4630	CIDRg4	1	98	34.449	6	ATTGTG	no	ND
HB3xDd2	HB3xDd2	7C424		Dd2var34			NA	5796	5805	CIDRg8	1		Dd2var45			NA	4632	4641	CIDRg4	1			10	ATGTGTGAAA	yes	ND
HB3xDd2	HB3xDd2	7C424		Dd2var34			NA	5808	5817	CIDRg8	1		Dd2var45			NA	4644	4653	CIDRg4	1			10	ATGGGTAGAT	no	ND
HB3xDd2	HB3xDd2	7C16		Dd2var18	B1	T	2639	2617	2634	DBLd1	4		Dd2var23	B1	T	2757	2761	2778	DBLd1	4	15	37	18	CCACCCAGGAGGCGAAAA	yes	ND
HB3xDd2	HB3xDd2	7C3		HB3var10	B1	T	769	737	745	DBLa0.6	5		HB3var14	B1	T	739	746	754	DBLa0.7	5	21	35.2857	9	ACTGGTGGG	no	ND
HB3xDd2	HB3xDd2	7C3		HB3var10			NA	816	822	DBLa0.6	36		HB3var14			NA	822	828	DBLa0.7	36			7	AACATGT	yes	ND
HB3xDd2	HB3xDd2	7C111		HB3var10	B1	T	929	886	893	DBLa0.6	163		HB3var14	B1	T	921	925	932	DBLa0.7	153	47	33.9362	8	ACCTATTT	yes	ND
HB3xDd2	HB3xDd2	7C111		HB3var10			5590	5620	5625	CIDRb6	50		HB3var14			4322	4309	4314	CIDRb1	50	60	35	6	AATTCT	no	ND
HB3xDd2	HB3xDd2	7C188		Dd2var18	B1	T	859	841	851	DBLa0.5	36		Dd2var24	B1		810	823	833	DBLa0.15	36	37	37	11	TTTCGACCAAC	yes	ND
HB3xDd2	HB3xDd2	7C188		Dd2var18			911	913	932	DBLa0.5	60		Dd2var24			935	904	923	DBLa0.15	88	26	28.8	20	GTCCCCACATATTTTGACTA	yes	ND
HB3xDd2	HB3xDd2	TC08	7	HB3var17	B7	C	2437	2434	2446	CIDRa3.1	10	7	HB3var21	B7	C	2137	2122	2134	CIDRa5	10	10	37	13	ACGAAAAAGACGA	yes	ND
HB3xDd2	HB3xDd2	TC08		HB3var17			2639	2639	NA	DBLb5	complicated		HB3var21			2318	2318	NA	DBLb5	complicated			NA		unknown	ND
HB3xDd2	HB3xDd2	TC08		HB3var17			2934	2896	2903	DBLb5	4		HB3var21			2638	2587	2594	DBLb5	4	24	37	8	TGTACATC	yes	ND
HB3xDd2	HB3xDd2	TC08		HB3var17			3443	3430	3437	DBLb5	2		HB3var21			3087	3097	3104	DBLb5	2	20	37	8	GAATGGTA	yes	ND
HB3xDd2	HB3xDd2	TC08		HB3var17			3787	3794	3809	DBLb5	61		HB3var21			3517	3488	3503	DBLb5	61	16	36.3	16	CCGCCGCAGGGTACAT	yes	ND
7G8xGB4	7G8xGB4	JB8		GB4var41			211	219	229	DBLa	19		GB4var52			314	300	310	DBLa	19	>100	36.7	11	tcttggtgcta	yes	ND
7G8xGB4	7G8xGB4	JB8		GB4var41			520	593	601	DBLa	3		GB4var52			643	677	685	DBLa	3	>100	37	9	TAAGAGGAA	yes	ND
7G8xGB4	7G8xGB4	JB8		GB4var41			920	928	938	DBLa	163		GB4var52			1033	1009	1019	DBLa	60	>100	36.7	11	TATTTTGACTA	yes	ND
7G8xGB4	7G8xGB4	JB8		GB4var41			1275	1292	1316	DBLa	none		GB4var52			1375	1382	1406	DBLa	none	>100	36.4	25	ATGGGTATGAAAAAATTTTTTATGA	yes	ND
7G8xGB4	7G8xGB4	JB8		GB4var41			NA	1445	1453	DBLa	75		GB4var52			NA	1559	1567	DBLa	none			9	GTGCTAGTG	yes	ND
7G8xGB4	7G8xGB4	JB8		GB4var41			NA	1510	1538	DBLa	6		GB4var52			NA	1621	1649	DBLa	6			29	TTTTATCGTTCAAAATATTGCCAACCATG	yes	ND
7G8xGB4	7G8xGB4	JB8		GB4var41			NA	1657	1680	CIDRa	23		GB4var52			NA	1756	1779	CIDRa	23			24	ATTAAAATCCTTAAAAGTGGTGAT	yes	ND
7G8xGB4	7G8xGB4	JB8		GB4var41			NA	1791	1814	CIDRa	63		GB4var52			NA	1983	2006	CIDRa	67			24	AGGCGGATTATGTATATTGGAAAA	yes	ND
7G8xGB4	7G8xGB4	JB8		GB4var41			2516	2521	2529	INTERDOM	49		GB4var52			2557	2545	2553	INTERDOM	49	>100	36.8	9	GGTGGTGCC	yes	ND
7G8xGB4	7G8xGB4	WE2		7G8var49			3550	3560	3569	DBLd	2		7G8var56			969	935	944	DBLa	2	>100	37	10	GATGGTTCGA	no	ND	Two independent PCR amplifications & products capillary sequenced directly from PCR. Amplified region included both crossovers between these three var genes.	Recombination confirmed
7G8xGB4	7G8xGB4	WE2		7G8var56			670	685	695	DBLa	64		7G8var66			750	775	785	DBLa	64	>100	36	11	GATCCAAATTT	yes	ND	As above	As above
7G8xGB4	7G8xGB4	AL2_13_05_11		7G8var49			2430	2443	2471	INTERDOM	26		GB4var13			3965	3934	3962	INTERDOM	26	98	36.6	29	GAAGAGGAGGAAGAAGAAGAGGAGGAAGA	yes	ND
7G8xGB4	7G8xGB4	AL2_13_05_11		7G8var49			2752	2816	2826	DBLd	4		GB4var6			4276	4292	4302	DBLd	4	11	37	11	GGAGACGACGA	yes	ND
7G8xGB4	7G8xGB4	AL2_13_05_11		7G8var49			2939	2864	2871	DBLd	none		GB4var6			4372	4346	4353	DBLd	none	9	37	8	AGGTGGGT	no	ND
7G8xGB4	7G8xGB4	JF6		7G8var57			2564	2581	2603	DBLd	11		7G8var60			2038	2020	2042	DBLd	11	>100	36.5	23	TTTTTTTTATGGGATAGATATAA	yes	ND
7G8xGB4	7G8xGB4	JE11		7G8var19			890	976	984	DBLa	130		7G8var40			981	1018	1026	DBLa	130	16	37	9	GTTAAAACA	yes	ND
7G8xGB4	7G8xGB4	JE11		7G8var19			1060	1028	1040	DBLa	7		7G8var40			1103	1076	1088	DBLa	7	28	37	13	ATGGATTTGATTG	yes	ND
7G8xGB4	7G8xGB4	JE11		7G8var19			6558	6553	6571	CIDRb	50		7G8var40			4280	4288	4306	CIDRb	50	>100	37	19	ATGCTTGTGAGTGATGACA	yes	ND
7G8xGB4	7G8xGB4	JE11		7G8var19			5283	5235	5270	DBLd	none		7G8var41			2800	2802	2837	DBLd	66	58	37	36	AGTTAGTGGTGGTAACACAGATGCCCTCCGTGATGC	yes	ND
7G8xGB4	7G8xGB4	NIC		7G8var19			532	541	563	DBLa	3		7G8var41			581	553	575	DBLa	3	13	37	23	TTTGCAGATATAGGTGATATCGT	yes	ND
7G8xGB4	7G8xGB4	NIC		7G8var19			5981	5955	5961	DBLd	2		7G8var40			3683	3687	3693	DBLd	2	101	35.9	7	ACGCCCC	yes	ND
7G8xGB4	7G8xGB4	KH7		7G8var23			1233	1212	1217	DBLa	1		7G8var82			1153	1173	1178	DBLa	1	79	34.9	6	AAAATA	no	ND
7G8xGB4	7G8xGB4	AL2_13_05_11		GB4var21			3690	3690	NA	INTERDOM	complicated		GB4var43			2508	2508	NA	INTERDOM	complicated			NA		unknown	ND
7G8xGB4	7G8xGB4	AL2_13_05_11		GB4var21			4079	4057	4071	DBLd	4		GB4var122			742	751	765	DBLd	4	95	36.5	15	CCACCCAGGAGGCGA	yes	ND
7G8xGB4	7G8xGB4	AL2_13_05_11		GB4var21			4817	4825	4854	DBLd	29		GB4var82			3864	3829	3858	DBLd	29	59	35	30	GGCACATACAAAACCCAATACGACTACGAA	yes	ND
7G8xGB4	7G8xGB4	XD8		GB4var43			866	868	872	DBLa	2		GB4var44			1032	985	989	DBLa	2	73	33.5	5	GTGCC	no	ND
7G8xGB4	7G8xGB4	WC4		GB4var138			1639	1639	NA	DBLd	complicated		GB4var21			5330	5330		DBLd	complicated	27	37	NA		unknown	ND
7G8xGB4	7G8xGB4	JON		GB4var47			921	930	966	DBLa	2		GB4var58			1106	984	>1000	DBLa	2	24	37	37	TCTTCGCTGGTTCGAAGAATGGGCAGAAGATTTTTGT	yes	ND
