# Supplementary material for: Generation of Antigenic Diversity in Plasmodium falciparum by Structured Rearrangement of Var Genes During Mitosis
Source: PLoS Genet. 2014 Dec 18;10(12):e1004812. doi: 10.1371/journal.pgen.1004812 (PMC4270465; doi:10.1371/journal.pgen.1004812)
Supplement: S5 Table — Mitotic point mutation rates and var gene recombination rates measured from clone trees. (XLSX) [file pgen.1004812.s020.xlsx]

## Sheet: Supp Table5
Supplementary Table 5. Mitotic point mutation rates and var gene recombination rates measured from clone trees
3D7 SNP mutation rate
Generation	# of clones	# of SNPs	SNPs / clone	Culturing (days)	Culturing (hrs)	Life cycle time (hrs)	# of life cycles	SNPs / life cycle	Genome size	SNPs / life cycle / nucleotide	Weigthing	weigthed SNP/lifecycle/nt	Weigthed SNP/ lifecycle
1	19	15	0.789474	Unknown							18
2m	5	0	0	74	1776	48	37	0	23300000	0	0.277778	0	0
2o	7	2	0.285714	79	1896	48	39.5	0.00723327	23300000	3.10441e-10	0.388889	1.20727e-10	0.00281294
3	6	3	0.5	50	1200	48	25	0.02	23300000	8.58369e-10	0.333333	2.86123e-10	0.00666667
Total	37	20		203								4.0685e-10	0.00947961
Dd2 SNP mutation rate
Generation	# of clones	# of SNPs	SNPs / clone	Culturing (days)	Culturing (hrs)	Life cycle time (hrs)	# of life cycles	SNPs / life cycle	Genome_size	SNPs / life cycle / nucleotide	Weigthing	weigthed SNP/lifecycle/nt	Weigthed SNP/ lifecycle
1	5	7	1.4	Unknown							51
(A)_2	10	5	0.5	64	1536	44.1	34.8299	0.0143555	23300000	6.16115e-10	0.196078	1.20807e-10	0.0028148
(B)_2	17	4	0.235294	64	1536	44.1	34.8299	0.00675551	23300000	2.89936e-10	0.333333	9.66454e-11	0.00225184
(A)_3	3	1	0.333333	47	1128	44.1	25.5782	0.0130319	23300000	5.5931e-10	0.0588235	3.29006e-11	0.000766583
(B)_3	2	0	0	47	1128	44.1	25.5782	0	23300000	0	0.0392157	0	0
(A)_4	14	3	0.214286	41	984	44.1	22.3129	0.00960366	23300000	4.12174e-10	0.27451	1.13146e-10	0.0026363
(B)_4	5	0	0	35	840	44.1	19.0476	0	23300000	0	0.0980392	0	0
Total	56	20		298								3.63499e-10	0.00846952
HB3 SNP mutation rate
Generation	# of clones	# of SNPs	SNPs / clone	Culturing (days)	Culturing (hrs)	Life cycle time (hrs)	# of life cycles	SNPs / life cycle	Genome_size	SNPs / life cycle / nucleotide	Weigthing	weigthed SNP/lifecycle/nt	Weigthed SNP/ lifecycle
1	7	0	0	Unknown							67
2	8	0	0	29	696	49.7	14.004	0	23300000	0	0.119403	0	0
3	22	5	0.227273	32	768	49.7	15.4527	0.0147076	23300000	6.31228e-10	0.328358	2.07269e-10	0.00482937
4	15	1	0.0666667	50	1200	49.7	24.1449	0.00276111	23300000	1.18503e-10	0.223881	2.65304e-11	0.000618159
5	8	2	0.25	47	1128	49.7	22.6962	0.0110151	23300000	4.7275e-10	0.119403	5.64477e-11	0.00131523
b1	7	12	1.71429	Unknown
b2	8	1	0.125	48	1152	49.7	23.1791	0.0053928	23300000	2.3145e-10	0.119403	2.76359e-11	0.000643916
b3	6	2	0.333333	44	1056	49.7	21.2475	0.0156881	23300000	6.7331e-10	0.0895522	6.02964e-11	0.00140491
Total	81	23		250								3.7818e-10	0.00881158
Dd2 var exon 1 recombination rate (a) var pairs recombining per life cycle
Generation	# of clones	# of ex1 recombining var pairs	Varex1recomb. / clone	Culturing (days)	Culturing (hrs)	Life cycle time (hrs)	# of life cycles	Varex1recomb. / life cycle	Weigthing	Weighted Varex1recomb. / life cycle
1	5	4	0.8	Unknown					51
(A)_2	10	1	0.1	64	1536	44.1	34.8299	0.00287109	0.196078	0.00056296
(B)_2	17	1	0.0588235	64	1536	44.1	34.8299	0.00168888	0.333333	0.00056296
(A)_3	3	0	0	47	1128	44.1	25.5782	0	0.0588235	0
(B)_3	2	0	0	47	1128	44.1	25.5782	0	0.0392157	0
(A)_4	14	1	0.0714286	41	984	44.1	22.3129	0.00320122	0.27451	0.000878766
(B)_4	5	0	0	35	840	44.1	19.0476	0	0.0980392	0
Total	56	7		298						0.00200469
Dd2 var exon 1 recombination rate (b) Crossovers per life cycle (because some recombining var pairs have multiple crossover events, this number is greater than rate (a) above)
Generation	# of clones	# of var ex1 crossovers	Varex1crossovers / clone	Culturing (days)	Culturing (hrs)	Life cycle time (hrs)	# of life cycles	Varex1crossovers / life cycle	Weigthing	Weighted Varex1crossovers / life cycle
1	5	6	1.2	Unknown					51
(A)_2	10	3	0.3	64	1536	44.1	34.8299	0.00861328	0.196078	0.00168888
(B)_2	17	1	0.0588235	64	1536	44.1	34.8299	0.00168888	0.333333	0.00056296
(A)_3	3	0	0	47	1128	44.1	25.5782	0	0.0588235	0
(B)_3	2	0	0	47	1128	44.1	25.5782	0	0.0392157	0
(A)_4	14	1	0.0714286	41	984	44.1	22.3129	0.00320122	0.27451	0.000878766
(B)_4	5	0	0	35	840	44.1	19.0476	0	0.0980392	0
Total	56	11		298						0.0031306
We did not observe enough mutations in the clone trees to accurately calculate the point mutation rate for W2, or the var exon 1 recombination rates for 3D7, HB3 and W2.
