# Supplementary material for: Generation of Antigenic Diversity in Plasmodium falciparum by Structured Rearrangement of Var Genes During Mitosis
Source: PLoS Genet. 2014 Dec 18;10(12):e1004812. doi: 10.1371/journal.pgen.1004812 (PMC4270465; doi:10.1371/journal.pgen.1004812)
Supplement: S6 Table — Primers used for validating point mutations and var gene recombination by PCR amplification and capillary sequencing. (XLSX) [file pgen.1004812.s021.xlsx]

## Sheet: Supp Table6
Supplementary Table 6. Primers used for validating point mutations and var gene recombination by PCR amplification and capillary sequencing
Primer Description	Sequence
SNP validation PCRs
SNP_validation(3D7)_PFI1615w, G1322304C,218,F	AGGATTCATCTTCCTTAAAATGTAAAA
SNP_validation(3D7)_PFI1615w, G1322304C,218,R	TGAAAATTCGTATGTATCATAGTCTGC
SNP_validation(3D7)_PFD0735c,684315,GA,215,F	GGTACCGTTAGATTGGGCATT
SNP_validation(3D7)_PFD0735c,684315,GA,215,R	GACATGCAAAAGCAGGAAGAA
SNP_validation(3D7)_noncoding_MAL10,62548,TA,233,F	TCCTCTTATCTGGAAAATAATTAAGTGG
SNP_validation(3D7)_noncoding_MAL10,62548,TA,233,F	TCAGAAGTTTGTTCCGATATCAATC
SNP_validation(3D7)_MAL8P1.14,1225340,TC,234,F	CGAATGTAAGGGTGGTAGGTCA
SNP_validation(3D7)_MAL8P1.14,1225340,TC,234,R	TTTGAATCCCCATTGTGGTTAG
SNP_validation(3D7)_noncoding_MAL8,349806,TA,134,F	TGGAAATCCAACGTACCAAAAA
SNP_validation(3D7)_noncoding_MAL8,349806,TA,134,F	TGTGTTTCAAAGGAAGAAAATGAA
SNP_validation(3D7)_noncoding_MAL14,3214808,TA,235,F	TGAATTATATGAAAAATGCAAAAGTCA
SNP_validation(3D7)_noncoding_MAL14,3214808,TA,235,R	AATTCCATACAAAGCAAATTATACCA
SNP_validation(3D7)_MAL7P1.129,AT,236,F	TGAATTTAAATCATGGTCTCTATCTCT
SNP_validation(3D7)_MAL7P1.129,AT,236,R	GGAACCTGAAAAATATGAACGAA
SNP_validation(Dd2)_PFF0590c,MAL6,127,F	TTTGTTCTTGTTCGTGTTCATCA
SNP_validation(Dd2)_PFF0590c,MAL6,127,R	TGCTTTACAGTCAGCCAATGAA
SNP_validation(Dd2)_PFL1475w,129,F	TTTTTGGAGGGGTGGTTTAAT
SNP_validation(Dd2)_PFL1475w,129,R	AAACGCATATAAATGTCCAAAGG
SNP_validation(Dd2)_PF14_0414,MAL14,130,F	CCCATAGGGTATATCCTTCCTTTTT
SNP_validation(Dd2)_PF14_0414,MAL14,130,R	TCCCAAGGATACTGGGGTACTT
SNP_validation(Dd2)_PF11_0091,MAL11,130,F	TTTTCACCTGCTAAACTTGATCG
SNP_validation(Dd2)_PF11_0091,MAL11,130,R	TCCAAGAGGTGTTGGTAAATGG
SNP_validation(Dd2)_MAL7P1.176,MAL7,130,F	TGGGAACCACACATGTACAAAA
SNP_validation(Dd2)_MAL7P1.176,MAL7,130,R	TGCATGTTTTTAATGGGATTTCTT
SNP_validation(Dd2)_MAL7P1.162,MAL7,158,F	AAACCTTCTCATGGAAATGCAA
SNP_validation(Dd2)_MAL7P1.162,MAL7,158,R	TAATGCCATTTCTCCTTGTGCT
SNP_validation(Dd2)_noncoding_MAL6,487379,181,F	TCTTCATCGTTCGAATTTATCCA
SNP_validation(Dd2)_noncoding_MAL6,487379,181,R	GTGCGCACAAAATACACAAAAA
SNP_validation(Dd2)_PFI1690c,MAL9,193(transgen),F	TTTGAATGCTTTGCTTTTTATGG
SNP_validation(Dd2)_PFI1690c,MAL9,193(transgen),R	TGAGCAAGGACACATCCAGATA
SNP_validation(Dd2)_noncoding_MAL11,1936053,222,F	AAAGGTTATATGTTGCTTCATTTTTGA
SNP_validation(Dd2)_noncoding_MAL11,1936053,222,R	AATACCCCACTACCCCGTATTTT
SNP_validation(Dd2)_PF14_0084,MAL14,336590,228,F	TCCATTGGACTATCCTTACCATCT
SNP_validation(Dd2)_PF14_0084,MAL14,336590,228,R	ACAAAATTGGTTGGACGATCAG
SNP_validation(Dd2)_PF14_0029,MAL14,102313,231,F	TTGAATGAAAATGCATCTGACG
SNP_validation(Dd2)_PF14_0029,MAL14,102313,231,R	CCTGATCATTGTACATGGGGTTA
SNP_validation(W2)_noncoding_MAL7,1131998,GA,144,F	TGGGAAACCCTGTTGTTAGTTG
SNP_validation(W2)_noncoding_MAL7,1131998,GA,144,R	TTGAAAGCTCATTTCATGAATCC
SNP_validation(W2)_PF10_0071,MAL10,289793,144,F	TAATGTTGCAGCATCTGCTTGT
SNP_validation(W2)_PF10_0071,MAL10,289793,144,R	AACTCTTTTGACCATTGTAACTCCA
SNP_validation(W2)_noncoding_MAL14,1705045,146,F	AAATGTGATGAGCCTACCATGC
SNP_validation(W2)_noncoding_MAL14,1705045,146,R	GTGCCTTTTCTGGTAAAGGGTTA
SNP_validation(W2)_PF14_0633,MAL14,2715437,AC,152,F	TGTTTTGGATTTGTTGATTGAGAA
SNP_validation(W2)_PF14_0633,MAL14,2715437,AC,152,R	AAAGGGCAAATGGAATTAAGCA
SNP_validation(W2)_PFE0805w,MAL5,674115,CT,152,F	TTATCATGCGCAGACATAGGAA
SNP_validation(W2)_PFE0805w,MAL5,674115,CT,152,R	TCCGATTTTTCCTTCATGACTTT
SNP_validation(W2)_PFA0505c,MAL1,395229,CT,152,F	CATTTTCGCCTTCTGATTGAAC
SNP_validation(W2)_PFA0505c,MAL1,395229,CT,152,R	TTGGGAAAAAGAAGCTCAACAA
SNP_validation(W2)_PFC0810c,MAL3,753354,GA,237,F	TGATATCGCTAGCTGATCGTTG
SNP_validation(W2)_PFC0810c,MAL3,753354,GA,237,R	CCTAGCATGCCATATACTCCACTT
SNP_validation(W2)_noncoding_MAL4,1062988,TA,239.F	TCTTATTACAGATAGGACGTTATATGACAAA
SNP_validation(W2)_noncoding_MAL4,1062988,TA,239.R	TGGACACTTAAAAATTTCCACAAAA
SNP_validation(W2)_noncoding_MAL4,1062988,TA,239.LongRange-F	CACCTCCACCAACATTAACACC
SNP_validation(W2)_noncoding_MAL4,1062988,TA,239.LongRange-R	AGGCAGCTCCATAAATGAACAA
PF14_0413-I209M SNP sequencing F	TTGCTTCTTTATCTTCGTCATCC
PF14_0413-I209M SNP sequencing R	AAACAAGAGTGGCATATATCACCATA
PF14_0413-I209M region amplification F1	TTTTTCTTATCCTCTTCATGTTTACAA
PF14_0413-I209M region amplification R1	GCCAAATCATTTTTCCCTTG
Structural Variant Validation
Var0300100-1373500 translocation in sample 3D7_1b
Var3-13 translocation amplification, F1 (Var13)	CATGGGAGATCGAAAAAGGA
Var3-13 translocation amplification, R1 (Var3)	TTTGGCTAACCGCTCATTATC
Var3-13 sequencing primer (exon 2), R version 1	GTGCAGGTTTGGCAACACTA
Var3-13 sequencing primer (exon 2), R version 2	GACATAATAAAAGGTTTTTCTTCCAC
Var3-13 sequencing primer (exon 2), F version 1 (var3)	CAAACGGTACATTTACCTTGAAG
Var3-13 sequencing primer (exon 2), F version 2 (var13)	CTACTATTGATCTTTTGCGTGTCATT
Var3 exon1 deletion F (in Var3 exon1 sequence)	GAGAGAGGGCAAAACGACTG
Var3 exon1 deletion R (in Var3 exon2 sequence)	GGTTGTGGATGGGGTCACTA
Var0300100-1373500 translocation primers used for qPCR:
3D7_1b_DuplicatedVar13ex1_qPCR2_F	GATATCAACGTCCTTTCCTTCG
3D7_1b_DuplicatedVar13ex1_qPCR2_R	CCATGGTTCACACAAAGAAGAA
Var0500100-1041300 translocation in sample 3D7_1o
PG0233_MAL5-10transVal_F	TGACCTCCACGACAACGAAA
PG0233_MAL5-10transVal_R	CCCAACGTCTAACCAATGCTC
Var4-9 translocation in sample 3D7_1o
3D7_1o, Var4-Var9 translocation validat., F1 (Var4)	GGAAGAGCAAACACACAAGACC
3D7_1o, Var4-Var9 translocation validat., R1 (Var9)	TAGGGTCTTTGGGTTTGGCA
3D7_1o, Var4-Var9 translocation validat., F2 (Var4)	ACACAAGACCACGGAAGGGA
3D7_1o, Var4-Var9 translocation validat., R2 (Var9)	CGATGTTTGGTGGGTTTGGT
Var34-45-34 translocation in sample Dd2_(A)1a and progeny
Dd2-dupliVar_upstreamF	GCTCAAGAACACGGTGATAATAGTAA
Dd2-dupliVar_downstreamR (with 245)	TCACCGTTTCCACTTATTGTACC
var0421100-0421300 in all 3D7 samples (CNV in 3D7_1a)
MAL4duplication (var5-15) validat., F (Var05)	GTGAAGATGGTGAAGACGTCC
MAL4duplication (var5-15) validat., R (Var15)	CCACGTTTTCATACGTATAGTCGA
MAL4surduplication_Chimeric-qPCR_F-265_longer	GCAATATAGTAAAAACACTATTTGAGAGCA
MAL4surduplication_Chimeric-qPCR_R-266_longer	TTCTGCCCACTTCGTTAATCC
Var1240400-1240600 in all 3D7 samples (CNV in 3D7_2b)
3D7-MAL12duplication_validation_F1	TGGCACCAAGTCATACCACA
3D7-MAL12duplication_validation_R1	CTATGACCGGGTGATGCTGT
Var66-56-49 in 7G8xGB4 crosses progeny (sample WE2)
7G8/GB4_var66-56-49_F1	TAAGTGGAGAAATGGGAGTAAACCG
7G8/GB4_var66-56-49_R1	ACCATCTTTCCCACGACAATCC
7G8/GB4_var66-56-49_sequencing-1	CGCGATCAAGTATGGGAAGCTA
7G8/GB4_var66-56-49_sequencing-2	GCTAGAGACAAATGCCGGTGTA
