# Supplementary material for: Generation of Antigenic Diversity in Plasmodium falciparum by Structured Rearrangement of Var Genes During Mitosis
Source: PLoS Genet. 2014 Dec 18;10(12):e1004812. doi: 10.1371/journal.pgen.1004812 (PMC4270465; doi:10.1371/journal.pgen.1004812)
Supplement: S7 Table — Crosses progeny culture time and var gene recombinations. (XLSX) [file pgen.1004812.s022.xlsx]

## Sheet: Supp Table7
Supplementary Table7. Crosses culture time and var gene recombinations. The “SNPs observed” is the number of non-Mendelian mutations that were found in progeny samples and not in either parent.
	Progeny samples	SNPs observed	Estimated number of life cycles in culture	Actual number of life cycles in culture	Expected number of var recombination	Observed number of var recombinations
3D7xHB3	16	6	62.2	47	5.1	6
HB3xDd2	30	12	66.4	57	10.3	6
7G8xGB4	27	12	73.7	?	10.3	16
